# Supplementary material for: Identification of Hub Genes Correlated with the Initiation and Progression of CKD in the Unilateral Ureteral Obstruction Model
Source: Biomedicines. 2025 May 27;13(6):1316. doi: 10.3390/biomedicines13061316 (PMC12189713; doi:10.3390/biomedicines13061316)
Supplement: Supplementary file 1 [file biomedicines-13-01316-s001.zip]

Archive with 1 entries (1 files):
- biomedicines-3602478-supplementary.pdf
